# Supplementary material for: Serum, spleen metabolomics and gut microbiota reveals effect of catalpol on blood deficiency syndrome caused by cyclophosphamide and acetylphenylhydrazine
Source: Front Immunol. 2023 Nov 3;14:1280049. doi: 10.3389/fimmu.2023.1280049 (PMC10655121; doi:10.3389/fimmu.2023.1280049)
Supplement: Supplementary file 1 [file DataSheet_1.zip]

Archive with 23 entries (22 files):
- CA-EPO试剂盒.pzfx
- CA-G-CSF试剂盒.pzfx
- CA-IL-6试剂盒.pzfx
- CA-TNF-α试剂盒.pzfx
- HCT.pzfx
- HE.pzfx
- HE/
- HE/CA-H-20.jpg
- HE/CA-H-200.jpg
- HE/CA-L-20.jpg
- HE/CA-L-200.jpg
- HE/CA-M-20.jpg
- HE/CA-M-200.jpg
- HE/Control-20.jpg
- HE/Control-200.jpg
- HE/Model-20.jpg
- HE/Model-200.jpg
- HGB.pzfx
- RBC.pzfx
- spleen coefficient.pzfx
- Supplementary_Material.docx
- Supplementary_Material.xlsx
- WBC.pzfx
