# Supplementary material for: Serum, spleen metabolomics and gut microbiota reveals effect of catalpol on blood deficiency syndrome caused by cyclophosphamide and acetylphenylhydrazine
Source: Front Immunol. 2023 Nov 3;14:1280049. doi: 10.3389/fimmu.2023.1280049 (PMC10655121; doi:10.3389/fimmu.2023.1280049)
Supplement: Supplementary file 1 [file DataSheet_1.zip › Supplementary_Material.xlsx]

## Sheet: Sheet1
WBC							HGB
	Control	Model	CA-H	CA-M	CA-L			Control	Model	CA-H	CA-M	CA-L
1	6.84	3.8	5.67	4.26	4.12		1	154.98	109.11	124.83	99.85	115.98
2	7.63	2.11	4.62	2.98	3.67		2	123.65	89.12	122.85	86.31	110.64
3	7.21	4.21	5.96	4.87	5.03		3	179.61	132.51	174.85	129.85	84.21
4	7.95	4.96	5.42	4.9	4.73		4	132.78	79.62	117.41	111.27	93.51
5	6.98	3.64	3.65	6.73	4.98		5	123.14	113.51	149.52	143.85	132.54
6	6.4	3.14	5.84	5.31	4.78		6	151.94	129.51	135.96	132.44	144.52
RBC							HCT
	Control	Model	CA-H	CA-M	CA-L			Control	Model	CA-H	CA-M	CA-L
1	7.21	5.47	6.12	6.03	5.97		1	42.32	37.67	41.98	42.5	47.46
2	6.19	4.78	6.33	5.64	5.31		2	46.35	30.21	35.61	37.54	45.82
3	8.14	7.13	7.47	6.54	6.94		3	53.97	29.81	31.78	35.41	31.54
4	6.98	5.17	6.97	6.97	6.79		4	47.78	39.72	40.51	47.64	44.62
5	6.74	4.97	5.18	6.17	5.37		5	56.73	28.62	29.74	30.57	41.11
6	6.54	4.37	6.95	6.96	5.96		6	49.65	45.34	49.84	55.91	39.1
EPO							G-CSF
	Control	Model	CA-H	CA-M	CA-L			Control	Model	CA-H	CA-M	CA-L
1	0.1698	0.1832	0.2185	0.2146	0.1896		1	100.32	81.95	110.93	93.45	82.64
2	0.18964	0.1993	0.1964	0.2287	0.1965		2	110.96	79.65	103.67	98.84	83.84
3	0.1935	0.2167	0.2363	0.1967	0.2264		3	96.64	94.32	108.65	96.37	96.54
4	0.1736	0.2032	0.2012	0.2247	0.2365		4	97.03	96.11	91.34	100.97	98.54
5	0.1871	0.1993	0.2668	0.2382	0.2151		5	112.39	86.87	93.95	107.83	90.63
6	0.1932	0.1998	0.2387	0.1965	0.2065		6	90.37	84.96	87.85	82.02	89.31
IL-6							TNF-α
	Control	Model	CA-H	CA-M	CA-L			Control	Model	CA-H	CA-M	CA-L
1	31.9713	24.1836	30.2741	25.2846	25.5284		1	38.7449	20.3769	29.1735	31.4625	20.7254
2	33.1937	20.4183	26.292	29.4726	21.4725		2	41.9372	27.6243	27.1846	30.6193	32.8264
3	27.0016	27.0173	25.5991	23.4826	26.2746		3	44.2846	27.6294	35.2184	30.0825	25.8023
4	28.6129	26.3518	24.0174	26.0274	28.9264		4	39.5103	21.6293	31.0825	32.7294	26.2024
5	29.9913	25.6154	29.7254	30.0027	25.6254		5	37.1073	26.9372	29.7264	25.5284	31.4726
6	35.1936	19.7202	32.2946	23.5927	20.2746		6	40.2746	27.0072	29.5842	25.0082	24.0274
HE
	Control	Model	CA-H	CA-M	CA-L
1	0	16	11	14	15
2	0	17	10	14	16
3	0	15	12	13	14
Spleen coefficient
	Control	Model	CA-H	CA-M	CA-L
1	0.23	0.56	0.35	0.45	0.4
2	0.21	0.51	0.45	0.41	0.56
3	0.19	0.49	0.39	0.55	0.56
4	0.21	0.56	0.34	0.46	0.57
5	0.18	0.48	0.48	0.39	0.41
6	0.19	0.47	0.34	0.41	0.42
